# Supplementary material for: Transcriptomic analysis of the response of Acropora millepora to hypo-osmotic stress provides insights into DMSP biosynthesis by corals
Source: BMC Genomics. 2017 Aug 14;18:612. doi: 10.1186/s12864-017-3959-0 (PMC5557254; doi:10.1186/s12864-017-3959-0)
Supplement: Supplementary file 1 — Table S1. Statistical significance tests on DMSP data for adult A. millepora under salinity stress: (A) MANOVA, and (B) Tukey post-hoc test. Table S2. MANOVA statistical significance test results for PAM data from adult A. millepora under salinity stress. Table S3. Summary and test statistics for an ANOVA of DMSP concentration in juvenile A. millepora under salinity stress. (XLSX 37 kb) [file 12864_2017_3959_MOESM1_ESM.xlsx]

## Sheet: Table S1
(A)
Effect	DF	H-F Pr
Intercept	1	1e-05
Salinity	2	0.00459*
Colony	1	0.71576
Salinity:Colony	2	0.86481
Residuals	9
(B)
Salinity (PSU)	Time (hours)	Diff	lwr	upr	p adj
35-40	1	1.4766	-9.09894	12.0521	0.926825
25-40	1	16.2163	5.64078	26.7919	0.0039486*
25-35	1	14.7397	4.16418	25.3152	0.0076419*
35-40	24	0.787524	-13.4579	15.0329	0.988091
25-40	24	22.1132	7.86784	36.3586	0.0036137*
25-35	24	21.3257	7.08031	35.5711	0.0046846*

## Sheet: Table S2
Effect	DF	H-F Pr
Intercept	1	0
Salinity	2	0.08826
Colony	1	0.12466
Salinity:Colony	2	0.92476
Residuals	5

## Sheet: Table S3
Effect	SS	df	MS	F	p
Salinity	6.373	1	6.373	17.703	0.00024 *
Time	0.192	1	0.192	0.534	0.47081
Salinity:Time	0.379	1	0.379	1.053	0.31357
Residuals	10.079	28
