# Supplementary material for: Transcriptomic analysis of the response of Acropora millepora to hypo-osmotic stress provides insights into DMSP biosynthesis by corals
Source: BMC Genomics. 2017 Aug 14;18:612. doi: 10.1186/s12864-017-3959-0 (PMC5557254; doi:10.1186/s12864-017-3959-0)
Supplement: Supplementary file 2 — Table S4. A. millepora genes differentially expressed in response to hyposaline stress. Table S5. A. millepora aldehyde dehydrogenases that were differentially expressed in response to hyposaline stress, independent of the time factor. Table S6. A. millepora proteasome genes differentially expressed in response to hyposaline stress. (XLSX 81 kb) [file 12864_2017_3959_MOESM2_ESM.xlsx]

## Sheet: TableS4
Table S4. Differentially expressed genes of A. millepora in response to hyposaline stress
Log2 fold change (log2FC) and false discovery rate (FDR) are reported for each of the experiment datasets of the treatment (hyposalinic) relative to the control. Blue shading indicates genes that are differentially up-regulated; red shading indicates genes that are differentially down-regulated (FDR <0.05). HMMER, GO, KOGG annotation were taken from the A. millepora genome (REF?). In addition to …
				Adults				Juveniles										NCBI domain			HMMER		Annotation by GO						EC Pathways
Pathways	Genome ID	abrrev.	Protein ID	1 h		24 h		24 h		48 h		Step Abbrev.	EC number	Best blast hit	Query cover (%)	E value	Identity (%)	Domain	Domain ID	E-value	ID	Name	GO Number	GO cellular component	GO biological process	GO molecular function	KOGG	KEGG ORTHOLOGY	Reaction	Reaction Type	Cofactors	Pathways
				log2FC	FDR	log2FC	FDR	log2FC	FDR	log2FC	FDR
DMSP biosynthesis
Transamination	1.2.4389.m1	ETNPPL	Ethanolamine-phosphate phospho-lyase	0.535368	0.00134917	1.16847	1.23e-13	0.795434	6.73e-34	0.722358	2.2e-12	AT1	4.2.3.2	XP_001633045.1 | predicted protein [Nematostella vectensis]	99	0	63	OAT_like	cd00610	2.59e-153	PF00202.16	Aminotransferase class-III	GO:0005739 // GO:0050459 // GO:0030170 // GO:0008483	−	ethanolamine-phosphate phospho-lyase activity (GO:0050459);pyridoxal phosphate binding (GO:0030170);transaminase activity (GO:0008483);	mitochondrion	K14286	AGXT2L1, ETNPPL; ethanolamine-phosphate phospho-lyase [EC:4.2.3.2]	ethanolamine phosphate + H2O = acetaldehyde + NH3 + phosphate	Elimination	pyridoxal 5'-phosphate	Glycerophospholipid metabolism , Methabolic pathways
	1.2.3643.m1	TAT	Tyrosine aminotransferase	0.659361	0.00168982	0.869967	0.00301459	0.118648	0.446924	-0.336827	0.0446128	AT2	2.6.1.5	XP_001632576.1| predicted protein [Nematostella vectensis]	97	0	61	AAT_like	cd00609	3.79358e-70	PF00155.16	Aminotransferase class I and II	GO:0005739 // GO:0016597 // GO:0080130 // GO:0004838 // GO:0030170 // GO:0006103 // GO:0009058 // GO:0006536 // GO:0006559 // GO:0051384 // GO:0046689 // GO:0006979 // GO:0006572	2-oxoglutarate metabolic process (GO:0006103);biosynthetic process (GO:0009058);glutamate metabolic process (GO:0006536);L-phenylalanine catabolic process (GO:0006559);response to glucocorticoid (GO:0051384);response to mercury ion (GO:0046689);response to oxidative stress (GO:0006979);tyrosine catabolic process (GO:0006572);	amino acid binding; L-phenylalanine; L-tyrosine ); pyridoxal phosphate binding	mitochondrion	K00815	TAT; tyrosine aminotransferase [EC:2.6.1.5]	L-tyrosine + 2-oxoglutarate = 4-hydroxyphenylpyruvate + L-glutamate	amino group transfer	pyridoxal 5'-phosphate	Cysteine and methionine metabolism, Phenylalanine metabolism, Tyrosine biosynthesis, Tyrosine degradation
	1.2.1862.m1	ilvE	Amino acid aminotransferase	0.00859574	0.983996	0.972399	0.000284732	-0.0971026	0.269188	-0.382022	3.59422e-05	AT3	2.6.1.42	XP_001627427.1| predicted protein [Nematostella vectensis]	94	0	66	BCAT_beta_family	cd01557	1.21503e-131	PF01063.14	Aminotransferase class IV	GO:0052656 // GO:0052654 // GO:0052655 // GO:0009082	branched-chain amino acid biosynthetic process (GO:0009082);	L-isoleucine transaminase activity (GO:0052656);L-leucine transaminase activity (GO:0052654);L-valine transaminase activity (GO:0052655);	−	K00826	E2.6.1.42, ilvE; branched-chain amino acid aminotransferase [EC:2.6.1.42]	L-leucine + 2-oxoglutarate = 4-methyl-2-oxopentanoate + L-glutamate	amino group transfer	pyridoxal 5'-phosphate	Alanine biosynthesis, Isoleucine biosynthesis, Isoleucine degradation, Valine biosynthesis, Valine degradation
	1.2.6453.m1	ALT	Alanine aminotransferase	0.471458	0.0658073	-0.176716	0.618458	0.169208	0.0464785	0.0910756	0.559155	AT4	2.6.1.2	XP_001627535.1| predicted protein [Nematostella vectensis]	93	0	54	AAT_like	cd00609	5.76333e-48	PF00155.16	Aminotransferase class I and II	GO:0004021	−	−	−	K00814	alanine transaminase [EC:2.6.1.2]	L-alanine + 2-oxoglutarate = pyruvate + L-glutamate	amino group transfer	pyridoxal 5'-phosphate	Alanine biosynthesis, Alanine degradation, Metabolic pathways
	1.2.6452.m1	ALT	Alanine aminotransferase	0.104448	0.607245	0.153384	0.6293	0.243834	0.000375469	0.304484	0.00288645	AT5	2.6.1.2	XP_001622550.1| hypothetical protein NEMVEDRAFT_v1g236165 [Nematostella vectensis]	98	0	73	AAT_like	cd00609	1.19694e-49	PF00155.16	Aminotransferase class I and II	GO:0004021 // GO:0030170 // GO:0006103 // GO:0009058 // GO:0042853 // GO:0042851	2-oxoglutarate metabolic process (GO:0006103);biosynthetic process (GO:0009058);L-alanine catabolic process (GO:0042853);L-alanine metabolic process (GO:0042851);	L-alanine);pyridoxal phosphate binding	−	K00814	GPT, ALT; alanine transaminase [EC:2.6.1.2]	L-alanine + 2-oxoglutarate = pyruvate + L-glutamate	amino group transfer	pyridoxal 5'-phosphate	Alanine biosynthesis, Alanine degradation, Metabolic pathways
	1.2.6454.m1	ALT	Alanine aminotransferase	0.192669	0.688055	0.0576729	0.925144	0.359395	0.00125803	0.172121	0.376712	AT6	2.6.1.2	XP_001627535.1| predicted protein [Nematostella vectensis]	96	9e-150	44	AAT_like	cd00609	2.25027e-47	PF00155.16	Aminotransferase class I and II	GO:0005759 // GO:0004021 // GO:0030170 // GO:0006103 // GO:0008652 // GO:0034641 // GO:0042853 // GO:0042851 // GO:0044281	2-oxoglutarate metabolic process (GO:0006103);cellular amino acid biosynthetic process (GO:0008652);cellular nitrogen compound metabolic process (GO:0034641);L-alanine catabolic process (GO:0042853);L-alanine metabolic process (GO:0042851);small molecule metabolic process (GO:0044281);	L-alanine;pyridoxal phosphate binding	mitochondrial matrix	K00814	alanine transaminase [EC:2.6.1.2]	L-alanine + 2-oxoglutarate = pyruvate + L-glutamate	amino group transfer	pyridoxal 5'-phosphate	Alanine biosynthesis, Alanine degradation, Metabolic pathways
Reduction/ Oxidation	1.2.9800.m1	ALDH	Formyltetrahydrofolate dehydrogenase	1.33048	1.27e-16	2.34807	5.22e-68	1.81561	4.5e-171	1.63472	2.26e-138	REDOX1	1.5.1.6	XP_002736701.1 | PREDICTED: mitochondrial 10-formyltetrahydrofolate dehydrogenase-like [Saccoglossus kowalevskii]	99	0	71	FMT_core_FDH_N / FDH_Hydrolase_C / PP-binding / ALDH_F1L_FTFDH	cd08647 / cd08703 / pfam00550 / cd07140	7.01e-144	PF00171.17/ PF00551.14	Aldehyde dehydrogenase family / Formyl transferase	GO:0005737 // GO:0016155 // GO:0016742 // GO:0008168 // GO:0016620 // GO:0009258 // GO:0009058 // GO:0006730	10-formyltetrahydrofolate catabolic process (GO:0009258);biosynthetic process (GO:0009058);one-carbon metabolic process (GO:0006730);	"formyltetrahydrofolate dehydrogenase activity (GO:0016155);hydroxymethyl-, formyl- and related transferase activity (GO:0016742);methyltransferase activity (GO:0008168);oxidoreductase activity, acting on the aldehyde or oxo group of donors, NAD or NADP as acceptor (GO:0016620);"	cytoplasm	K00289	E1.5.1.6, FTHFD; formyltetrahydrofolate dehydrogenase [EC:1.5.1.6]	10-formyltetrahydrofolate + NADP+ + H2O = tetrahydrofolate + CO2 + NADPH + H+	oxidation, redox reaction	10-formyltetrahydrofolate	One carbon pool by folate
	1.2.22357.m1	ALDH	Aldehyde dehydrogenase (NAD+)	0.142984	0.132334	0.113007	0.616011	0.138686	0.0014232	0.305523	0.000617822	REDOX2	1.2.1.3	XP_001639716.1| predicted protein [Nematostella vectensis]	95	0	74	ALDH_F1AB_F2_RALDH1	cd07141	0	PF00171.17	Aldehyde dehydrogenase family	GO:0005759 // GO:0004029 // GO:0006068	ethanol catabolic process (GO:0006068);	aldehyde dehydrogenase (NAD) activity (GO:0004029);	mitochondrial matrix (GO:0005759);	K00128	aldehyde dehydrogenase (NAD+) [EC:1.2.1.3]	an aldehyde + NAD+ + H2O = a carboxylate + NADH + H+	oxidation, redox reaction, reduction	NAD+	dimethylsulfoniopropionate biosynthesis
	1.2.21229.m1	ALDH	Aldehyde dehydrogenase	0.263063	0.165907	0.368785	0.178208	0.200787	0.0717752	0.159815	0.355408	REDOX3	1.2.1.3	XP_001630371.1 | predicted protein [Nematostella vectensis]	97	0	80	ALDH_F16 / PutA	cd07111 / COG1012	0	PF00171.17	Aldehyde dehydrogenase family	GO:0004029		aldehyde dehydrogenase (NAD) activity (GO:0004029);		K00128	E1.2.1.3; aldehyde dehydrogenase (NAD+) [EC:1.2.1.3]	an aldehyde + NAD+ + H2O = a carboxylate + NADH + H+	oxidation, redox reaction, reduction	NAD+	dimethylsulfoniopropionate biosynthesis
	1.2.12494.m1	putA	L-glutamate gamma-semialdehyde dehydrogenase	0.79	0.000217	1.511	1.1e-11	0.174	0.219	-0.22	0.393	REDOX4	1.2.1.88	NP_001096184.1 | delta-1-pyrroline-5-carboxylate dehydrogenase, mitochondrial [Xenopus (Silurana) tropicalis]	99	9e-88	53	ALDH_F4-17_P5CDH	cd07123	2.11e-124	PF00171.17	Aldehyde dehydrogenase family	GO:0005759 // GO:0003842 // GO:0016620 // GO:0006561 // GO:0010133	proline biosynthetic process (GO:0006561);proline catabolic process to glutamate (GO:0010133);	"1-pyrroline-5-carboxylate dehydrogenase activity (GO:0003842);oxidoreductase activity, acting on the aldehyde or oxo group of donors, NAD or NADP as acceptor (GO:0016620);"	mitochondrial matrix (GO:0005759);	K00294	1-pyrroline-5-carboxylate dehydrogenase [EC:1.2.1.88]	L-glutamate 5-semialdehyde + NAD+ + H2O = L-glutamate + NADH + H+	oxidation, redox reaction, reduction	NAD+	1-pyrroline-5-carboxylate dehydrogenase, Alanine, aspartate and glutamate metabolism, Metabolic pathways
	1.2.25403.m1	ALDH; BADH	Aldehyde dehydrogenase	0.418231	0.00168033	0.9521	4.93e-10	-0.087182	0.225831	-0.115263	0.219372	REDOX5	1.2.1.3, 1.2.1.8	XP_007252494.1| alpha-aminoadipic semialdehyde dehydrogenase [Astyanax mexicanus]	94	0	70	ALDH_F7_AASADH	cd07130	0	PF00171.17	Aldehyde dehydrogenase family	GO:0005737 // GO:0005829 // GO:0005759 // GO:0005739 // GO:0005634 // GO:0004029 // GO:0008802 // GO:0004043 // GO:0005515 // GO:0006081 // GO:0034641 // GO:0019285 // GO:0006554 // GO:0007605 // GO:0044281	cellular aldehyde metabolic process (GO:0006081);cellular nitrogen compound metabolic process (GO:0034641);glycine betaine biosynthetic process from choline (GO:0019285);lysine catabolic process (GO:0006554);sensory perception of sound (GO:0007605);small molecule metabolic process (GO:0044281);	aldehyde dehydrogenase (NAD) activity (GO:0004029);betaine-aldehyde dehydrogenase activity (GO:0008802);L-aminoadipate-semialdehyde dehydrogenase activity (GO:0004043);protein binding (GO:0005515);	cytoplasm (GO:0005737);cytosol (GO:0005829);mitochondrial matrix (GO:0005759);mitochondrion (GO:0005739);nucleus (GO:0005634);	K14085	ALDH7A1; aldehyde dehydrogenase family 7 member A1 [EC:1.2.1.31 1.2.1.8 1.2.1.3]	an aldehyde + NAD+ + H2O = a carboxylate + NADH + H+	oxidation, redox reaction, reduction	NAD+	Involve in many pathways
	1.2.20338.m1	ALDH	Aldehyde dehydrogenase	0.435	0.00794	0.775	0.000103	-0.379	1.99e-07	-0.623	4.33e-09	REDOX6	1.2.1.18, 1.2.1.27	XP_001641635.1| predicted protein [Nematostella vectensis]	99	0	68	ALDH_F6_MMSDH	cd07085	0	PF00171.17	Aldehyde dehydrogenase family	GO:0005739 // GO:0000062 // GO:0018478 // GO:0004491 // GO:0016790 // GO:0019484 // GO:0006210 // GO:0019859 // GO:0006574 // GO:0006573	beta-alanine catabolic process (GO:0019484);thymine catabolic process (GO:0006210);thymine metabolic process (GO:0019859);valine catabolic process (GO:0006574);valine metabolic process (GO:0006573);	fatty-acyl-CoA binding (GO:0000062);malonate-semialdehyde dehydrogenase (acetylating) activity (GO:0018478);methylmalonate-semialdehyde dehydrogenase (acylating) activity (GO:0004491);thiolester hydrolase activity (GO:0016790);	mitochondrion (GO:0005739);	K00140	methylmalonate-semialdehyde dehydrogenase [EC:1.2.1.18 1.2.1.27]	2-methyl-3-oxopropanoate + CoA + H2O + NAD+ = propanoyl-CoA + HCO3- + NADH	oxidation, redox reaction, reduction	NAD+, CoA,	Valine, leucine and isoleucine degradation, 2,4-dinitrotoluene degradation, Metabolic pathways
	1.2.2152.m1	ALDH	Aldehyde dehydrogenase	-0.547	3.83e-12	0.48	0.0043	0.151	0.000149	0.191	0.101	REDOX7	1.2.1.5	XP_001629556.1| predicted protein [Nematostella vectensis]	99	0	66	ALDH-SF	cl11961	0	PF00171.18	Aldehyde dehydrogenase family	GO:0004030 //GO:0006081		cellular aldehyde metabolic process	aldehyde dehydrogenase [NAD(P)+] activity	K00129	aldehyde dehydrogenase (NAD(P)+) [EC:1.2.1.5]	an aldehyde + NAD(P)+ + H2O = a carboxylate + NAD(P)H + H+	oxidation, redox reaction, reduction	NAD+	Glycolysis / Gluconeogenesis, Histidine metabolism, Tyrosine metabolism, Phenylalanine metabolism, beta-Alanine metabolism, Metabolic pathways
	1.2.11968.m1	_	NADPH-dependent FMN reductase*	0.234245	0.345754	0.732692	8.24e-05	-0.208292	0.135822	-0.507288	0.0300037	REDOX8	1.2.1.3	XP_001632685.1| predicted protein [Nematostella vectensis]	77	9e-77	68	FMN_red	cl00438	2.79553e-07	PF03358.10	NADPH-dependent FMN reductase	GO:0004029	−	aldehyde dehydrogenase (NAD) activity (GO:0004029);		K00128	aldehyde dehydrogenase (NAD+) [EC:1.2.1.3]	an aldehyde + NAD+ + H2O = a carboxylate + NADH + H+	oxidation, redox reaction, reduction	NAD+	dimethylsulfoniopropionate biosynthesis
	1.2.57.m1	AKR1A1	Alcohol dehydrogenase (NADP+)	-0.0219974	0.934621	0.178739	0.518989	0.368458	0.000174922	0.212988	0.0801166	REDOX9	1.1.1.2	XP_001628474.1| predicted protein [Nematostella vectensis]	95	9e-122	59	Aldo_ket_red	cd06660	9.80976e-84	PF00248.16	Aldo/keto reductase family	GO:0008106	−	alcohol dehydrogenase (NADP+) activity (GO:0008106);		K00002	alcohol dehydrogenase (NADP+) [EC:1.1.1.2]	a primary alcohol + NADP+ = an aldehyde + NADPH + H+	oxidation, redox, reduction	NADP+, NADPH	Biosynthesis of secondary metabolites, ethylene glycol biosynthesis
	1.2.25591.m1	CBR	NADH-cytochrome b5 reductase	0.107273	0.679267	0.251885	0.393305	0.18789	0.00973397	0.034801	0.850026	REDOX10	1.6.2.2	XP_001631871.1| predicted protein [Nematostella vectensis]	97	9e-139	75	cyt_b5_reduct_like	cd06183	1.40862e-113	PF00970.19/ PF00175.16	Oxidoreductase FAD-binding domai/Oxidoreductase NAD-binding domai	GO:0005789 // GO:0005741 // GO:0004128 // GO:0006695	cholesterol biosynthetic process (GO:0006695);	"cytochrome-b5 reductase activity, acting on NAD(P)H (GO:0004128);"	endoplasmic reticulum membrane (GO:0005789);mitochondrial outer membrane (GO:0005741);	K00326	E1.6.2.2; cytochrome-b5 reductase [EC:1.6.2.2]	NADH + 2 ferricytochrome b5 = NAD+ + H+ + 2 ferrocytochrome b5	oxidation, redox reaction, reduction	NADPH	Amino sugar and nucleotide sugar metabolism, Biosynthesis of secondary metabolites
Methylation	1.2.13833.m1	GNMT	Glycine N-methyltransferase	1.559	2.39e-14	2.066	7.39e-41	2.703	6.16e-155	2.759	5.02e-249	METHYL1	2.1.1.20	XP_001625366.1| predicted protein [Nematostella vectensis]	86	1e-145	67	AdoMet_Mtases/ Methyltransf_31	cd02440 / pfam13847	6.39E-12 / 1.69E-09	PF12847.2	Methyltransferase	GO:0005829 // GO:0005634 // GO:0005542 // GO:0016594 // GO:0017174 // GO:0008757 // GO:0046655 // GO:0006544 // GO:0051289 // GO:0051262 // GO:0046498 // GO:0046500 // GO:1901052	folic acid metabolic process (GO:0046655);glycine metabolic process (GO:0006544);protein homotetramerization (GO:0051289);protein tetramerization (GO:0051262);S-adenosylhomocysteine metabolic process (GO:0046498);S-adenosylmethionine metabolic process (GO:0046500);sarcosine metabolic process (GO:1901052);	folic acid binding (GO:0005542);glycine binding (GO:0016594);glycine N-methyltransferase activity (GO:0017174);S-adenosylmethionine-dependent methyltransferase activity (GO:0008757);	cytosol (GO:0005829);nucleus (GO:0005634);	K00552	glycine N-methyltransferase	S-adenosyl-L-methionine + glycine = S-adenosyl-L-homocysteine + sarcosine	methyl group transfer	−	glycine betaine biosynthesis, Glycine, serine and threonine metabolism
	1.2.12191.m1	PRMT	Arginine N-methyltransferase	0.672661	0.00102192	0.781574	0.00571738	0.125669	0.40779	0.0732958	0.790757	METHYL2	2.1.1.-	XP_780353.2| protein arginine N-methyltransferase 7-like [Strongylocentrotus purpuratus]	98	0	41	AdoMet_MTases	cd02440	0.00140216	PF12847.2	Methyltransferase	GO:0005829 // GO:0005634 // GO:0016277 // GO:0044020 // GO:0035243 // GO:0030154 // GO:0043046 // GO:0034969 // GO:0043985 // GO:0018216 // GO:0019918 // GO:0006349 // GO:0006355 // GO:0000387 // GO:0006351	"cell differentiation (GO:0030154);DNA methylation involved in gamete generation (GO:0043046);histone arginine methylation (GO:0034969);histone H4-R3 methylation (GO:0043985);peptidyl-arginine methylation (GO:0018216);peptidyl-arginine methylation, to symmetrical-dimethyl arginine (GO:0019918);regulation of gene expression by genetic imprinting (GO:0006349);regulation of transcription, DNA-templa…	[myelin basic protein]-arginine N-methyltransferase activity (GO:0016277);histone methyltransferase activity (H4-R3 specific) (GO:0044020);protein-arginine omega-N symmetric methyltransferase activity (GO:0035243);	cytosol (GO:0005829);nucleus (GO:0005634);	K11438	PRMT7; protein arginine N-methyltransferase 7 [EC:2.1.1.-]	−	−	−	−
	1.2.14921.m1	_	SAM-dependent methyltransferase*	0.220202	−	-0.187705	0.850647	0.166807	0.508873	0.508198	0.0783526	METHYL3		XP_002611771.1| hypothetical protein BRAFLDRAFT_128896 [Branchiostoma floridae]	95	8e-171	63	Methyltransf_7 superfamily	cl04109	7.98932e-23	PF03492.10	SAM dependent carboxyl methyltransferase	GO:0016740	−	sam dependent carboxyl methyltransferase	transferase activity	−	−	−	−	−	−
Decarboxylation	1.2.3018.m1	ODC1	Ornithine decarboxylase	0.205076	0.0559706	0.662417	3.85e-06	0.0633122	0.440848	-0.0822052	0.73229	DECARB1	4.1.1.17	XP_001636251.1| predicted protein [Nematostella vectensis]	88	0	69	PLPDE_III_ODC	cd00622	0	PF02784.11	Pyridoxal-dependent decarboxylase, pyridoxal binding domain	GO:0005737 // GO:0005829 // GO:0048471 // GO:0004586 // GO:0001822 // GO:0006595 // GO:0008284 // GO:0009446 // GO:0033387	kidney development (GO:0001822);polyamine metabolic process (GO:0006595);positive regulation of cell proliferation (GO:0008284);putrescine biosynthetic process (GO:0009446);putrescine biosynthetic process from ornithine (GO:0033387);	ornithine decarboxylase activity (GO:0004586);	cytoplasm (GO:0005737);cytosol (GO:0005829);perinuclear region of cytoplasm (GO:0048471);	K01581	ODC1, speC, speF; ornithine decarboxylase [EC:4.1.1.17]	L-ornithine = putrescine + CO2	decarboxylation	pyridoxal 5'-phosphate, GDP	Arginine and proline metabolism, Gluthathione metabolism, Petrescine biosynthesis, Superpathway or ornithine degradation
	1.2.4120.m1	_	PLP dependant decarboxylase	0.233928	0.133374	1.38871	7.15e-13	1.45596	8.22e-28	1.84904	2.48e-24	DECARB2	−	XP_001632404.1| predicted protein [Nematostella vectensis]	72	0	46	AAT_I	cl18945	1.52935e-73	PF00282.14	Pyridoxal-dependent decarboxylase conserved domain	GO:0030170 // GO:0004837 // GO:0009108 // GO:0006570	coenzyme biosynthetic process (GO:0009108);tyrosine metabolic process (GO:0006570);	pyridoxal phosphate binding (GO:0030170);tyrosine decarboxylase activity (GO:0004837);	−	−	−	−	−	−	−
	1.2.4118.m1	_	Decarboxylase	1.54248	0.00142342	0.322713	0.461612	0.693054	2.38e-05	1.10989	5.85e-12	DECARB3	−	XP_001622382.1| predicted protein [Nematostella vectensis]	95	0	40	AAT_I	cl18945	1.30364e-75	PF00282.14	Pyridoxal-dependent decarboxylase conserved domain	GO:0030170 // GO:0004837 // GO:0006570	tyrosine metabolic process (GO:0006570);	pyridoxal phosphate binding (GO:0030170);tyrosine decarboxylase activity (GO:0004837);	−	−	−	−	−	−	−
	1.2.4119.m1	_	Decarboxylase	0.375867	0.0431087	-1.38038	1.77e-09	1.7481	1.53e-14	1.96649	1.62e-29	DECARB4	−	XP_001632404.1| predicted protein [Nematostella vectensis]	73	0	46	AAT_I	cl18945	1.07489e-72	PF00282.14	Pyridoxal-dependent decarboxylase conserved domain	GO:0030170 // GO:0004837 // GO:0009108 // GO:0006570	coenzyme biosynthetic process (GO:0009108);tyrosine metabolic process (GO:0006570);	pyridoxal phosphate binding (GO:0030170);tyrosine decarboxylase activity (GO:0004837);	−	−	−	−	−	−	−
Oxidative deamination	1.2.874.m1	AOC1	Diamine oxidase	-0.0284675	0.925726	-1.19762	1.58e-07	-0.467237	5.61e-05	0.0677053	0.777276	DOX1	1.4.3.22	XP_001632737.1| predicted protein [Nematostella vectensis]	99	0	45	Cu_amine_oxid	pfam01179	1.0028e-130	PF01179.15	Copper amine oxidase, enzyme domain	GO:0005615 // GO:0005886 // GO:0005923 // GO:0005261 // GO:0005507 // GO:0052597 // GO:0008144 // GO:0008201 // GO:0052598 // GO:0052599 // GO:0008131 // GO:0052600 // GO:0032403 // GO:0048038 // GO:0004872 // GO:0008270 // GO:0009308 // GO:0006812 // GO:0097185 // GO:0071280 // GO:0035874 // GO:0071420 // GO:0055114 // GO:0046677 // GO:0042493	amine metabolic process (GO:0009308);cation transport (GO:0006812);cellular response to azide (GO:0097185);cellular response to copper ion (GO:0071280);cellular response to copper ion starvation (GO:0035874);cellular response to histamine (GO:0071420);oxidation-reduction process (GO:0055114);response to antibiotic (GO:0046677);response to drug (GO:0042493);	"cation channel activity (GO:0005261);copper ion binding (GO:0005507);diamine oxidase activity (GO:0052597);drug binding (GO:0008144);heparin binding (GO:0008201);histamine oxidase activity (GO:0052598);methylputrescine oxidase activity (GO:0052599);primary amine oxidase activity (GO:0008131);propane-1,3-diamine oxidase activity (GO:0052600);protein complex binding (GO:0032403);quinone binding (G…	extracellular space (GO:0005615);plasma membrane (GO:0005886);tight junction (GO:0005923);	K11182	AOC1, ABP1; diamine oxidase [EC:1.4.3.22]	histamine + H2O + O2 = (imidazol-4-yl)acetaldehyde + NH3 + H2O2	oxidation	2,4,5-trihydroxyphenylalanine quinone	Arginine and proline metabolism, beta-alanine biosynthesis, Histamine degradation, Histadine metabolism, Tryptophan metabolism
	1.2.8765.m1	AOC1	Diamine oxidase	-0.137052	0.708743	-0.987053	0.00101923	-0.273883	0.286173	0.0895336	0.799431	DOX2	1.4.3.22	XP_001627145.1| predicted protein [Nematostella vectensis]	90	0	43	Cu_amine_oxid	cl08309	3.2858e-113	PF01179.15	Copper amine oxidase, enzyme domain	GO:0005615 // GO:0005777 // GO:0005886 // GO:0005923 // GO:0005509 // GO:0005261 // GO:0005507 // GO:0052597 // GO:0008144 // GO:0008201 // GO:0052598 // GO:0052599 // GO:0008131 // GO:0052600 // GO:0032403 // GO:0042803 // GO:0048038 // GO:0004872 // GO:0005272 // GO:0008270 // GO:0009308 // GO:0097185 // GO:0071280 // GO:0035874 // GO:0071504 // GO:0071420 // GO:0055114 // GO:0046677 // GO:0042…	amine metabolic process (GO:0009308);cellular response to azide (GO:0097185);cellular response to copper ion (GO:0071280);cellular response to copper ion starvation (GO:0035874);cellular response to heparin (GO:0071504);cellular response to histamine (GO:0071420);oxidation-reduction process (GO:0055114);response to antibiotic (GO:0046677);response to drug (GO:0042493);sodium ion transmembrane tra…	"calcium ion binding (GO:0005509);cation channel activity (GO:0005261);copper ion binding (GO:0005507);diamine oxidase activity (GO:0052597);drug binding (GO:0008144);heparin binding (GO:0008201);histamine oxidase activity (GO:0052598);methylputrescine oxidase activity (GO:0052599);primary amine oxidase activity (GO:0008131);propane-1,3-diamine oxidase activity (GO:0052600);protein complex bindin…	extracellular space (GO:0005615);peroxisome (GO:0005777);plasma membrane (GO:0005886);tight junction (GO:0005923);	K11182	AOC1, ABP1; diamine oxidase [EC:1.4.3.22]	histamine + H2O + O2 = (imidazol-4-yl)acetaldehyde + NH3 + H2O3	oxidation	2,4,5-trihydroxyphenylalanine quinone	Arginine and proline metabolism, beta-alanine biosynthesis, Histamine degradation, Histadine metabolism, Tryptophan metabolism
Methyl Cycle	1.2.8442.m1	MAT	Methionine adenosyltransferase	0.510513	8.67e-05	1.40573	0.000120665	0.218499	9.12e-05	0.509706	3.96e-06	−	2.5.1.6	XP_001629913.1 predicted protein [Nematostella vectensis]	93	0	81	S-AdoMet_synt_M / S-AdoMet_synt_N	pfam02772 / pfam00438	1.95314E-69 / 2.61E-65	PF02773.11 / PF02772.11 / PF00438.15	S-adenosylmethionine synthetase, C-terminal domain / S-adenosylmethionine synthetase, central domain / S-adenosylmethionine synthetase, N-terminal domain	GO:0005524 // GO:0046872 // GO:0004478 // GO:0006730 // GO:0006556	one-carbon metabolic process (GO:0006730);S-adenosylmethionine biosynthetic process (GO:0006556);	ATP binding (GO:0005524);metal ion binding (GO:0046872);methionine adenosyltransferase activity (GO:0004478);	−	K00789	S-adenosylmethionine synthetase	ATP + L-methionine + H2O = phosphate + diphosphate + S-adenosyl-L-methionine	adenosyl group transfer	ATP	Cysteine and methionine metabolism, Metabolic pathways, Biosynthesis of secondary metabolites, Methionine degradation
	1.2.9082.m1	MAT	Methionine adenosyltransferase	0.406222	0.00351472	3.40151	3.71e-238	0.59069	3.66e-06	0.635884	0.00404297	−	2.5.1.6	XP_001637180.1| predicted protein [Nematostella vectensis]	100	0	76	S-AdoMet_synt_M / S-AdoMet_synt_N	pfam02772 / pfam00439	5.89668E-66 / 1.01E-42	PF02773.11 / PF02772.11 / PF00438.15	S-adenosylmethionine synthetase, C-terminal domain / S-adenosylmethionine synthetase, central domain / S-adenosylmethionine synthetase, N-terminal domain	GO:0005524 // GO:0046872 // GO:0004478 // GO:0006730 // GO:0006556	one-carbon metabolic process (GO:0006730);S-adenosylmethionine biosynthetic process (GO:0006556);	ATP binding (GO:0005524);metal ion binding (GO:0046872);methionine adenosyltransferase activity (GO:0004478);	−	K00789	S-adenosylmethionine synthetase	ATP + L-methionine + H2O = phosphate + diphosphate + S-adenosyl-L-methionine	adenosyl group transfer	ATP	Cysteine and methionine metabolism, Metabolic pathways, Biosynthesis of secondary metabolites, Methionine degradation
	1.2.10409.m1	SAM-met	SAM methyltransferase	0.087	0.744	-0.206	0.555	-0.165	0.139	0.212	0.101	−	2.1.1.37	XP_001626663.1| predicted protein [Nematostella vectensis]	81	0	69	BAH_Dnmt1_I / Dcm / DNMT1-RFD / zf-CXXC	cd04760 / COG0270 / pfam12047 / pfam02008	3.31269E-45 / 1.78E-45 / 7.92E-41 / 1.24E-16	PF00145.12 / PF01426.13 / PF12047.3 / PF06464.6	C-5 cytosine-specific DNA methylase / BAH domain / Cytosine specific DNA methyltransferase replication foci domain / DMAP1-binding Domain	GO:0006351 / GO:0008270 / GO:0010842 / GO:0090116 / GO:0051567 / GO:0003886 / GO:0044427 / GO:0051216 / GO:0002088 / GO:0035622 / GO:0003677 / GO:0048565 / GO:0031017 / GO:0044030 / GO:0005634	−	−	dna (cytosine-5)-methyltransferase 1	K00558	DNA (cytosine-5)-methyltransferase 1 [EC:2.1.1.37]	S-adenosyl-L-methionine + DNA containing cytosine = S-adenosyl-L-homocysteine + DNA containing 5-methylcytosine	Cysteine and methionine metabolism , Metabolic pathways	S-adenosyl-L-methionine
	1.2.2524.m1	SAHH	S-adenosylhomocysteine hydrolase	-0.23	0.11	-0.394	0.0936	-0.548174	6.4e-20	-0.820029	4.09e-13	−	3.3.1.1	XP_001639319.1| predicted protein [Nematostella vectensis]	100	0	87	SAHH	cd00401	0	PF05221.12 / PF00670.16	S-adenosyl-L-homocysteine hydrolase / S-adenosyl-L-homocysteine hydrolase, NAD binding domain	GO:0004013 // GO:0006730	one-carbon metabolic process (GO:0006730);	adenosylhomocysteinase activity (GO:0004013);	−	K01251	ahcY; adenosylhomocysteinase [EC:3.3.1.1]	S-adenosyl-L-homocysteine + H2O = L-homocysteine + adenosine	hydrolysis of thioether	NAD+	Methionine degradation I (to homocysteine), Cysteine and methionine metabolism, S-adenosyl-L-methionine cycle II
	1.2.20586.m1	MS	Methionine synthase	-0.022	0.9247	-0.62	0.0001538	-0.821	3.8e-74	-0.734	5.35e-11	−	2.1.1.13	NP_932338.1| methionine synthase [Danio rerio]	97	0	70	MeTr /methionine_synthase_B12_BD/ MetH	cd00740/ cd02069/ COG0646	1.15791E-130/ 1.15E-126/ 1.05E-138	PF02574.11 / PF02965.12 / PF00809.17 / PF02310.14/ PF02607.12	Homocysteine S-methyltransferase / Vitamin B12 dependent methionine synthase, activation domain / Pterin binding enzyme / B12 binding domain / B12 binding domain	GO:0005737 // GO:0031419 // GO:0008705 // GO:0008898 // GO:0008270 // GO:0042558	pteridine-containing compound metabolic process (GO:0042558);	cobalamin binding (GO:0031419);methionine synthase activity (GO:0008705);S-adenosylmethionine-homocysteine S-methyltransferase activity (GO:0008898);zinc ion binding (GO:0008270);	dna (cytosine-5)-methyltransferase 1	K00548	5-methyltetrahydrofolate--homocysteine methyltransferase [EC:2.1.1.13]	5-methyltetrahydrofolate + L-homocysteine = tetrahydrofolate + L-methionine	methyl group transfer	S-adenosyl-L-methionine, vitamin B12	Methionine biosynthesis, biosynthesis of secondary metabolites
	1.2.6795.m1	SHMT	Serine hydroxymethyltransferase	-0.237	0.29	-0.067	0.86	-0.395	5.28e-05	-0.382	0.000186	−	2.1.2.1	XP_001625575.1| predicted protein [Nematostella vectensis]	96	0	79	SHMT	cd00378	0	PF00464.14	Serine hydroxymethyltransferase	GO:0070062 // GO:0015630 // GO:0005743 // GO:0005758 // GO:0005759 // GO:0042645 // GO:0005739 // GO:0016597 // GO:0003682 // GO:0004372 // GO:0008732 // GO:0030170 // GO:0019264 // GO:0006564 // GO:0006730 // GO:0008284 // GO:0051289 // GO:0035999	glycine biosynthetic process from serine (GO:0019264);L-serine biosynthetic process (GO:0006564);one-carbon metabolic process (GO:0006730);positive regulation of cell proliferation (GO:0008284);protein homotetramerization (GO:0051289);tetrahydrofolate interconversion (GO:0035999);	amino acid binding (GO:0016597);chromatin binding (GO:0003682);glycine hydroxymethyltransferase activity (GO:0004372);L-allo-threonine aldolase activity (GO:0008732);pyridoxal phosphate binding (GO:0030170);	extracellular vesicular exosome (GO:0070062);microtubule cytoskeleton (GO:0015630);mitochondrial inner membrane (GO:0005743);mitochondrial intermembrane space (GO:0005758);mitochondrial matrix (GO:0005759);mitochondrial nucleoid (GO:0042645);mitochondrion (GO:0005739);	K00600	glycine hydroxymethyltransferase [EC:2.1.2.1]	5,10-methylenetetrahydrofolate + glycine + H2O = tetrahydrofolate + L-serine	hydroxymethyl group transfer	pyridoxal 5'-phosphate	glycine biosynthesis, Metabolic pathways
	1.2.1458.m1	MTHFR	Methylenetetrahydrofolate reductase	-1.02489	6.56e-22	-1.72191	6.65e-10	-2.63317	5e-239	-2.60947	3.13e-88	−	1.5.1.20	XP_001633891.1| predicted protein [Nematostella vectensis]	93	0	70	MTHFR	cd00537	4.0242e-100	PF02219.12	Methylenetetrahydrofolate reductase	GO:0004489 // GO:0009086 // GO:0035999	methionine biosynthetic process (GO:0009086);tetrahydrofolate interconversion (GO:0035999);	methylenetetrahydrofolate reductase (NAD(P)H) activity (GO:0004489);	−	K00297	MTHFR; methylenetetrahydrofolate reductase (NADPH) [EC:1.5.1.20]	5-methyltetrahydrofolate + NAD(P)+ = 5,10-methylenetetrahydrofolate + NAD(P)H + H+	oxidation, redox reaction, reduction		folate transformations, metabolic pathways
Methionine trans-sulphuration	1.2.10238.m1	CGL	Cystathionine gamma-lyase	-0.09	0.812	0.214	0.523	0.49	6.96e-09	0.044	0.833	−	4.4.1.1	XP_001634593.1| predicted protein [Nematostella vectensis]	99	0	71	CGS_like	cd00614	0	PF01053.15	Cys/Met metabolism PLP-dependent enzyme	GO:0005737 // GO:0004123 // GO:0080146 // GO:0044540 // GO:0030170 // GO:0019344 // GO:0070814 // GO:0043066 // GO:0043123 // GO:0051092 // GO:0044524 // GO:0018272	cysteine biosynthetic process (GO:0019344);hydrogen sulfide biosynthetic process (GO:0070814);negative regulation of apoptotic process (GO:0043066);positive regulation of I-kappaB kinase/NF-kappaB signaling (GO:0043123);positive regulation of NF-kappaB transcription factor activity (GO:0051092);protein sulfhydration (GO:0044524);protein-pyridoxal-5-phosphate linkage via peptidyl-N6-pyridoxal phos…	cystathionine gamma-lyase activity (GO:0004123);L-cysteine desulfhydrase activity (GO:0080146);L-cystine L-cysteine-lyase (deaminating) (GO:0044540);pyridoxal phosphate binding (GO:0030170);	cytoplasm (GO:0005737);	K01758	cystathionine gamma-lyase [EC:4.4.1.1]	L-cystathionine + H2O = L-cysteine + NH3 + 2-oxobutanoate	alpha,gamma-elimination, alpha,beta-elimination		Cysteine and methionine metabolism, Glycine, serine and threonine metabolism, Metabolic pathways
Glycine betaine degradation	1.2.6999.m1	CDH	Choline dehydrogenase	-0.074	0.838	0.267	0.5	0.032	0.826	-0.179	0.471	−	1.1.99.1	|XP_002588882.1| hypothetical protein BRAFLDRAFT_235936 [Branchiostoma floridae]	91	0	69	GMC_oxred_N/ GMC_oxred_C	pfam00732/ pfam05199	4.62894E-58/ 3.32E-43	PF00732.14 / PF05199.8	GMC oxidoreductase	GO:0055114 / GO:0005743 / GO:0008812 / GO:0050660 / GO:0019285	−	−	choline mitochondrial	K00108	choline dehydrogenase [EC:1.1.99.1]	choline + acceptor = betaine aldehyde + reduced acceptor	redox reaction	FAD	Glycine, serine and threonine metabolism, Metabolic pathways
	1.2.8566.m1	BHMT	Betaine--homocysteine S-methyltransferase	2.09258	3.89e-139	2.516	6.39e-70	3.86165	0	4.01837	0	−	2.1.1.5	XP_001639806.1| predicted protein [Nematostella vectensis]	97	0	72	TIM_phosphate_binding	cl21457	9.45296e-58	PF02574.11	Homocysteine S-methyltransferase	GO:0005737 // GO:0047150 // GO:0008898 // GO:0008270 // GO:0006579 // GO:0009086	amino-acid betaine catabolic process (GO:0006579);methionine biosynthetic process (GO:0009086);	betaine-homocysteine S-methyltransferase activity (GO:0047150);S-adenosylmethionine-homocysteine S-methyltransferase activity (GO:0008898);zinc ion binding (GO:0008270);	cytoplasm (GO:0005737);	K00544	BHMT; betaine-homocysteine S-methyltransferase [EC:2.1.1.5]	betaine + L-homocysteine = dimethylglycine + L-methionine	methyl group transfer	−	Cysteine and methionine metabolism, Glycine betaine degradation, Glycine, serine and threonine metabolism, Methionine salvage
	1.2.19413.m1	BHMT	Betaine--homocysteine S-methyltransferase	0.0246154	0.975149	5.42824	2.38e-69	1.18524	5.15e-12	1.07033	0.00385478	−	2.1.1.5	NP_001012498.1| betaine--homocysteine S-methyltransferase 1 [Danio rerio]	99	2e-142	58	TIM_phosphate_binding	cl21457	1.42323e-51	PF02574.12	Homocysteine S-methyltransferase	GO:0005737 // GO:0047150 // GO:0008898 // GO:0008270 // GO:0006579 // GO:0055123 // GO:0009086 // GO:0003323	amino-acid betaine catabolic process (GO:0006579);digestive system development (GO:0055123);methionine biosynthetic process (GO:0009086);type B pancreatic cell development (GO:0003323);	betaine-homocysteine S-methyltransferase activity (GO:0047150);S-adenosylmethionine-homocysteine S-methyltransferase activity (GO:0008898);zinc ion binding (GO:0008270);	cytoplasm (GO:0005737);	K00544	betaine-homocysteine S-methyltransferase [EC:2.1.1.5]	betaine + L-homocysteine = dimethylglycine + L-methionine	methyl group transfer	−	Cysteine and methionine metabolism, Glycine betaine degradation, Glycine, serine and threonine metabolism, Methionine salvage
	1.2.3404.m1	DMGDH	Dimethylglycine dehydrogenase	1.131	8.99e-22	2.192	1.06e-42	2.752	0	2.684	2.54e-128	−	1.5.8.4	XP_001632395.1| predicted protein [Nematostella vectensis]	97	0	70	GCV_T/ GCV_T_C	pfam01571/ pfam08669	4.1389E-66/ 1.36E-26	PF01266.19 / PF01571.16 / PF08669.6	FAD dependent oxidoreductase, Aminomethyltransferase folate-binding domain, Glycine cleavage T-protein C-terminal barrel domain	GO:0005739 // GO:0004047 // GO:0047865 // GO:0006579 // GO:0006546	amino-acid betaine catabolic process (GO:0006579);glycine catabolic process (GO:0006546);	aminomethyltransferase activity (GO:0004047);dimethylglycine dehydrogenase activity (GO:0047865);	mitochondrion (GO:0005739);	K00315	dimethylglycine dehydrogenase [EC:1.5.8.4]	N,N-dimethylglycine + electron-transfer flavoprotein + H2O = sarcosine + formaldehyde + reduced electron-transfer flavoprotein	redox reaction, oxidative deamination	FAD	Glycine, serine and threonine metabolism, Metabolic pathways
	1.2.1981.m1	SARDH	Sarcosine dehydrogenase	0.787	1.82e-13	1.609	5.25e-29	1.725	6.65e-176	1.722	9.41e-121	−	1.5.8.3	XP_001624293.1| predicted protein [Nematostella vectensis]	96	0	72	GCV_T	pfam01571/ pfam08670	6.93586E-61/ 9.22E-16	PF01266.19 / PF01571.16 / PF08669.6	FAD dependent oxidoreductase, Aminomethyltransferase folate-binding domain, Glycine cleavage T-protein C-terminal barrel domain	GO:0005759 // GO:0005739 // GO:0004047 // GO:0050660 // GO:0005542 // GO:0016491 // GO:0008480 // GO:0042426 // GO:0006545 // GO:0006546 // GO:0035999	choline catabolic process (GO:0042426);glycine biosynthetic process (GO:0006545);glycine catabolic process (GO:0006546);tetrahydrofolate interconversion (GO:0035999);	aminomethyltransferase activity (GO:0004047);flavin adenine dinucleotide binding (GO:0050660);folic acid binding (GO:0005542);oxidoreductase activity (GO:0016491);sarcosine dehydrogenase activity (GO:0008480);	mitochondrial matrix (GO:0005759);mitochondrion (GO:0005739);	K00314	sarcosine dehydrogenase [EC:1.5.8.3]	sarcosine + H2O + electron-transfer flavoprotein = glycine + formaldehyde + reduced electron-transfer flavoprotein	redox reaction	FAD, tetrahydrofolate	Glycine, serine and threonine metabolism, Metabolic pathways
	1.2.13833.m1	GNMT	Glycine N-methyltransferase	1.559	2.39e-14	2.066	7.39e-41	2.703	6.16e-155	2.759	5.02e-249	−	2.1.1.20
Methionine SALVAGE	1.2.4059.m1	AMD1	Adenosylmethionine decarboxylase	-0.042	0.864	-0.305	0.211	-0.138	0.0945	-0.22	0.0799	−	4.1.1.50	XP_001628454.1| predicted protein [Nematostella vectensis]	96	2e-69	58	Adenosylmethionine decarboxylase	cl03253	6.16433e-67	PF01536.11	Adenosylmethionine decarboxylase	GO:0006596 / GO:0016831	−	−	s-adenosylmethionine decarboxylase proenzyme	K01611	S-adenosylmethionine decarboxylase [EC:4.1.1.50]	S-adenosyl-L-methionine = S-adenosyl 3-(methylthio)propylamine + CO2	decarboxylation	pyridoxal 5'-phosphate	Cysteine and methionine metabolism, Metabolic pathways
	1.2.4123.m1	SRM	Spermidine synthase	-0.106	0.776	0.374	0.394	0.011	0.961	-0.052	0.844	−	2.5.1.16	XP_001634423.1| predicted protein [Nematostella vectensis]	85	2e-156	76	S-adenosylmethionine-dependent methyltransferases	cd02440	7.46e-07	PF01564.12	Spermine/spermidine synthase	GO:0005829 / GO:0038083 / GO:0008295 / GO:0005524 / GO:0004766 / GO:0042803 / GO:0004715 / GO:0044281	−	−	spermidine synthase	K00797	spermidine synthase [EC:2.5.1.16]	S-adenosyl 3-(methylthio)propylamine + putrescine = S-methyl-5'-thioadenosine + spermidine	aminopropyl group transfer	Ca2+, K+, Na+	Cysteine and methionine metabolism, Metabolic pathways
	1.2.11993.m1	mtaP	Methylthioadenosine phosphorylase	-0.1	0.751	0.487	0.104	0.141	0.401	-0.039	0.877	−	2.4.2.28	XP_001626994.1| predicted protein [Nematostella vectensis]	97	1e-128	64	5'-deoxy-5'-methylthioadenosine phosphorylase ;	TIGR01694	3.96e-109	PF01048.15	Phosphorylase superfamily	GO:0017061 / GO:0019509 / GO:0005829 / GO:0006166 / GO:0006738 / GO:0006595 / GO:0004645 / GO:0005634	−	−	s-methyl-5 -thioadenosine phosphorylase	K00772	5'-methylthioadenosine phosphorylase [EC:2.4.2.28]	S-methyl-5'-thioadenosine + phosphate = adenine + S-methyl-5-thio-alpha-D-ribose 1-phosphate	pentosyl group transfer	−	Cysteine and methionine metabolism, S-methyl-5'-thioadenosine degradation, Metabolic pathways
	1.2.8464.m1	mtnA	Methylthioribose-1-phosphate	-0.058	0.909	0.273	0.562	0.239	0.0842	0.037	0.913	−	5.3.1.23	XP_006003718.1| PREDICTED: methylthioribose-1-phosphate isomerase-like isoform X1 [Latimeria chalumnae]	98	4e-161	64	S-methyl-5-thioribose-1-phosphate isomerase	TIGR00512	6.66e-176	PF01008.12	Initiation factor 2 subunit family	GO:0042802 / GO:0006595 / GO:0019509 / GO:0046523 / GO:0005829	−	−	methylthioribose-1-phosphate isomerase	K08963	methylthioribose-1-phosphate isomerase [EC:5.3.1.23]	S-methyl-5-thio-alpha-D-ribose 1-phosphate = S-methyl-5-thio-D-ribulose 1-phosphate	intramolecular oxidoreduction, isomerization	−	Cysteine and methionine metabolism, S-methyl-5'-thioadenosine degradation, Metabolic pathways
	1.2.7046.m1	mtnB	Methylthioribulose-1-phosphate dehydratase	-0.17	0.637	0.207	0.712	-0.096	0.537	-0.193	0.35	−	4.2.1.109	XP_007239178.1| PREDICTED: methylthioribulose-1-phosphate dehydratase-like [Astyanax mexicanus]	92	3e-88	70	methylthioribulose-1-phosphate dehydratase	TIGR03328	6.8e-57	PF00596.16	Class II Aldolase and Adducin N-terminal domain	GO:0046570 / GO:0019509 / GO:0008270 / GO:0042802 / GO:0019284 / GO:0070372 / GO:0005737 / GO:0043066	−	−	probable methylthioribulose-1-phosphate dehydratase-like	K08964	methylthioribulose-1-phosphate dehydratase [EC:4.2.1.109]	S-methyl-5-thio-D-ribulose 1-phosphate = 5-(methylthio)-2,3-dioxopentyl phosphate + H2O	dehydration	−	Cysteine and methionine metabolism, S-methyl-5'-thioadenosine degradation, Metabolic pathways
	1.2.8848.m1	ENOPH1	Enolase-phosphatase	-0.239	0.456	-0.082	0.898	0.141	0.336	0.085	0.798	−	3.1.3.77	XP_006010154.1|PREDICTED: enolase-phosphatase E1 [Latimeria chalumnae]	86	2e-77	47	2,3-diketo-5-methylthio-1-phosphopentane phosphatase	TIGR01691	5.82e-55	PF13419.1	Haloacid dehalogenase-like hydrolase	GO:0019509 / GO:0005829 / GO:0043874 / GO:0006595	−	−	enolase-phosphatase e1	K09880	enolase-phosphatase E1 [EC:3.1.3.77]	2-hydroxy-5-(methylthio)-3-oxopent-1-enyl phosphate + H2O = 1,2-dihydroxy-5-(methylthio)pent-1-en-3-one + phosphate	acireductone synthase	−	Cysteine and methionine metabolism, Metabolic pathways
	1.2.21614.m1	ADI1	1,2-dihydroxy-3-keto-5-methylthiopentene dioxygenase	-0.279	0.0851	-0.365	0.153	-0.217	0.0507	-0.297	0.072	−	1.13.11.5, 1.13.11.53	XP_002399605.1| acireductone dioxygenase, putative [Ixodes scapularis]	95	2e-83	66	ARD/ARD' family	pfam03079	2.58e-65	PF03079.9	ARD/ARD' family	GO:0005794 / GO:0005886 / GO:0019509 / GO:0005506 / GO:0010309 / GO:0005634 / GO:0055114	−	−	dihydroxy-3-keto-5-methylthiopentene dioxygenase	K08967	1,2-dihydroxy-3-keto-5-methylthiopentene dioxygenase [EC:1.13.11.53 1.13.11.54]	1,2-dihydroxy-5-(methylthio)pent-1-en-3-one + O2 = 3-(methylthio)propanoate + formate + CO	oxidation	−	Cysteine and methionine metabolism, Metabolic pathways
	1.2.7815.m1	IL4I1	L-amino-acid oxidase	-0.395	0.381	-0.177	0.792	0.01	−	0.763	−	−	1.4.3.2	gb|ACZ88355.1|amine oxidase, flavin-containing [Streptosporangium roseum DSM 43021]	86	4e-63	30	(PSSMID 250729) Flavin containing amine oxidoreductase	pfam01593	4.42e-48	PF01593.19	Flavin containing amine oxidoreductase	−	−	−	−	K03334	L-amino-acid oxidase [EC:1.4.3.2]	an L-amino acid + H2O + O2 = a 2-oxo carboxylate + NH3 + H2O2	redox reaction, oxidative deamination	FAD	Cysteine and methionine metabolism, 3-methylthiopropanoate biosynthesis, Metabolic pathways

## Sheet: Table S5
Table S5. Differentially expressed A. millepora aldehydes in response to hyposaline stress, independent of the time factor
Log2 fold change (log2FC) and false discovery rate (FDR) are reported for each of the experiment datasets of the treatment (hyposalinic) relative to the control when excluding time as a factor. Blue shading indicates genes that are differentially up-regulated; red shading indicates genes that are differentially down-regulated (FDR <0.05).
Step Abbrev.	Genome ID	Protein ID	Adults		Juveniles
			log2FC	FDR	log2FC	FDR
REDOX1	1.2.9800.m1	Formyltetrahydrofolate dehydrogenase	1.766	9.08e-23	1.749	1.4e-277
REDOX2	1.2.22357.m1	Aldehyde dehydrogenase	0.146	0.0191	0.222	3.03e-06
REDOX3	1.2.21229.m1	Aldehyde dehydrogenase	0.297	0.00154	0.188	0.0213
REDOX4	1.2.12494.m1	L-glutamate gamma-semialdehyde dehydrogenase	1.115	1.9e-12
REDOX5	1.2.25403.m1	Aldehyde dehydrogenase	0.626	1.55e-09	-0.099	0.044
REDOX6	1.2.20338.m1	Aldehyde dehydrogenase	0.579	2.84e-07	-0.499	4.74e-14
REDOX7	1.2.2152.m1	Aldehyde dehydrogenase			0.174	0.000396
REDOX8	1.2.11968.m1	NADPH-dependent FMN reductase*	0.477	0.000603	-0.368	0.00402
REDOX9	1.2.57.m1	Alcohol dehydrogenase (NADP+)			0.303	1.79e-05

## Sheet: TableS6
Table S6. Putative A. millepora proteasome genes differentially expressed in response to hyposaline stress
Log2 fold change (log2FC) and false discovery rate (FDR) are reported for each of the experiment datasets of the treatment (hyposalinic) relative to the control. Blue shading indicates genes that are differentially up-regulated; red shading indicates genes that are differentially down-regulated (FDR <0.05). Homology is based on blastp of sequences from Nematostella vectensis proteasome (nve03050)…
			Adults				Juveniles				Blastp details
Gene name	Orthology	Coral ID	1 h		24 h		24 h		48 h		Entry	% ID	length	E-value
			log2FC	FDR	log2FC	FDR	log2FC	FDR	log2FC	FDR
Rpn2	K03032 /26S proteasome regulatory subunit N2	1.2.2366.m1			1.605	3.28e-07					nve:NEMVE_v1g193603	77.13	1019	0
Rpn3	K03033 / 26S proteasome regulatory subunit N3	1.2.11418.m1	-0.46	7.95e-05							nve:NEMVE_v1g233482	73.31	502	0
Rpn5	K03035 /26S proteasome regulatory subunit N5	1.2.7613.m1	-0.571	0.000171							nve:NEMVE_v1g113443	73.54	446	0
Rpn6	K03036 /26S proteasome regulatory subunit N6	1.2.4538.m1			0.431	0.0429	0.163	0.0249			nve:NEMVE_v1g219029	75.72	416	0
Rpn7	K03037 / 26S proteasome regulatory subunit N7	1.2.3354.m1	-0.536	0.00217	0.447	0.0464					nve:NEMVE_v1g195005	76.53	277	7e-159
Rpn8	K03038 /26S proteasome regulatory subunit N8	1.2.16235.m1			0.914	1.16e-07	0.275	7.83e-06			nve:NEMVE_v1g161920	71.84	348	5e-166
Rpn9	K03039 / 26S proteasome regulatory subunit N9	1.2.8083.m1	-0.294	0.0347	0.458	0.0234					nve:NEMVE_v1g79078	70.48	376	0
Rpn10	K03029 /26S proteasome regulatory subunit N10	1.2.1010.m1	-0.377	0.00463							nve:NEMVE_v1g236108	65.13	413	4e-166
Rpn11	K03030 / 26S proteasome regulatory subunit N11	1.2.12964.m1			0.369	0.0831					nve:NEMVE_v1g239961	83.55	310	1e-178
Rpn12	K03031 /26S proteasome regulatory subunit N12	1.2.13351.m1					0.222	0.0298			nve:NEMVE_v1g190193	79.85	263	4e-144
Rpt1	K03061 /26S proteasome regulatory subunit T1	1.2.16618.m1	-0.356	0.00411							nve:NEMVE_v1g189255	86.18	434	0
Rpt2	K03062 /26S proteasome regulatory subunit T2	1.2.5719.m1	-0.467	0.000546							nve:NEMVE_v1g176351	96.45	197	8e-134
Rpt3	K03063 /26S proteasome regulatory subunit T3	1.2.2345.m1	-0.946	1.09e-07							nve:NEMVE_v1g236753	90.67	418	0
Rpt4	K03064 / 26S proteasome regulatory subunit T4	1.2.461.m1	-0.362	0.00277	0.477	0.00838					nve:NEMVE_v1g215693	94.36	390	0
Rpt5	K03065 /26S proteasome regulatory subunit T5	1.2.3961.m1			0.538	0.00108	0.178	0.00836			nve:NEMVE_v1g244951	88.03	426	0
Rpt6	K03066 /26S proteasome regulatory subunit T6	1.2.12658.m1	-0.281	0.00719	0.45	0.00247					nve:NEMVE_v1g196829	84.71	412	0
alpha1	K02730 / 20S proteasome subunit alpha 1 [EC:3.4.25.1]	1.2.17385.m1	-0.279	0.0385	1.063	3.17e-11	0.317	2.54e-05			nve:NEMVE_v1g238636	88.21	246	4e-169
alpha2	K02726 /20S proteasome subunit alpha 2 [EC:3.4.25.1]	1.2.1573.m1			0.43	0.0149					nve:NEMVE_v1g165493	91.45	234	1e-163
alpha3	K02728 /20S proteasome subunit alpha 3 [EC:3.4.25.1]	1.2.7785.m1	-0.35	0.0768	0.666	0.000653					nve:NEMVE_v1g148426	77.63	152	4e-85
alpha4	K02731 / 20S proteasome subunit alpha 4 [EC:3.4.25.1]	1.2.3696.m1	-0.448	0.0109			-0.225	0.00419	-0.351	0.0188	nve:NEMVE_v1g179894	88.54	253	1e-158
alpha5	K02729 / 20S proteasome subunit alpha 5 [EC:3.4.25.1]	1.2.9821.m1			0.727	5.32e-05	0.137	0.0578			nve:NEMVE_v1g168163	88.84	242	2e-161
alpha6	K02725 / 20S proteasome subunit alpha 6 [EC:3.4.25.1]	1.2.2830.m1			0.564	0.00564					nve:NEMVE_v1g10968	85.36	239	3e-152
alpha7	K02727 / 20S proteasome subunit alpha 7 [EC:3.4.25.1]	1.2.9956.m1	-0.426	0.00065							nve:NEMVE_v1g235516	82.08	240	2e-148
beta1	K02738 / 20S proteasome subunit beta 1 [EC:3.4.25.1]	1.2.9584.m1			0.454	0.0415	0.219	0.0388			nve:NEMVE_v1g101124	82.23	197	5e-121
beta2	K02739 / 20S proteasome subunit beta 2 [EC:3.4.25.1]	1.2.10862.m1			0.43	0.0763					nve:NEMVE_v1g127396	57.14	231	2e-77
beta3	K02735 /20S proteasome subunit beta 3 [EC:3.4.25.1]	1.2.5977.m1	-0.463	0.0027			-0.163	0.0586	-0.304	0.0727	nve:NEMVE_v1g99390	88.78	205	7e-139
beta4	K02734 /20S proteasome subunit beta 4 [EC:3.4.25.1]	1.2.22654.m1	-0.325	0.0604							nve:NEMVE_v1g193516	70.56	197	4e-104
beta5	K02737 / 20S proteasome subunit beta 5 [EC:3.4.25.1]	1.2.2519.m1	-0.498	0.000664	0.479	0.0254					nve:NEMVE_v1g173323	83.39	277	7e-174
beta6	K02732 /20S proteasome subunit beta 6 [EC:3.4.25.1]	1.2.8961.m1	-0.587	0.000201			-0.264	0.000516			nve:NEMVE_v1g191787	80.09	226	9e-136
beta7	K02736 / 20S proteasome subunit beta 7 [EC:3.4.25.1]	1.2.17366.m1	-0.353	0.0878	0.567	0.027					nve:NEMVE_v1g167347	76.79	56	3e-26
